# Supplementary material for: Protozoan Parasites in Adult Dairy Small Ruminants and Potential Predictors for Their Presence in Faecal Samples
Source: Microorganisms. 2022 Sep 28;10(10):1931. doi: 10.3390/microorganisms10101931 (PMC9611716; doi:10.3390/microorganisms10101931)
Supplement: Supplementary file 1 [file microorganisms-10-01931-s001.zip]

Archive with 1 entries (1 files):
- microorganisms-1887924-supplementary.pdf
